# Supplementary material for: Modelling data for Predicting New Iron Garnet Thin Films with Perpendicular Magnetic Anisotropy
Source: Data Brief. 2019 Dec 6;28:104937. doi: 10.1016/j.dib.2019.104937 (PMC6921129; doi:10.1016/j.dib.2019.104937)
Supplement: Multimedia component 1 [file mmc1.xlsx]

## Sheet: Anisotropy and Effective Field
T=300K						GGG									Vthreshold = 60 kBT/Keff (um^3)			10nm1um1um		KB=1.38e-16 erg/k
RIG	4πM (300k) Oe	M (Oe)	M^2	Kshape (erg/cm3)	af	as	ε	Y (dyn/cm2)	ν	σ (dyn/cm2)	λ111	Kindu erg/cm3	K1 (300K) (erg/cm3)	Keff(erg/cm3)	HA (Oe)	V (um3)	Keff/KBT	Delta=KeffV/KBT	FoM=Ms(Keff/KBT)	FoM=MsKeff		1.38e-16
YIG	1780	141.72	20084.5	126131	12.376	12.383	0.000565611	2000000000000	0.29	1.59327e+09	-2.4e-06	5735.77	-6100	125766	1774.86	1.97509e-05	3.03783e+18	60756.7	4.30521e+20	1.78236e+07		4.14e-14
TmIG	1393	110.908	12300.5	77247.2	12.324	12.383	0.00478741	2000000000000	0.29	1.34857e+10	-5.2e-06	105188	-5800	176635	3185.27	1.40629e-05	4.26655e+18	85331	4.73193e+20	1.95902e+07
DyIG	400	31.8471	1014.24	6369.43	12.44	12.383	-0.00458199	2000000000000	0.29	-1.2907e+10	-5.9e-06	-114227	-5000	-112858	-7087.47	-2.201e-05	-2.72603e+18	-54520.6	-8.68163e+19	-3.5942e+06
HoIG	700	55.7325	3106.11	19506.4	12.4	12.383	-0.00137097	2000000000000	0.29	-3.86188e+09	-4e-06	-23171.3	-5000	-8664.92	-310.947	-0.000286673	-2.09297e+17	-4185.95	-1.16647e+19	-482917
ErIG	1000	79.6178	6339	39808.9	12.35	12.383	0.00267206	2000000000000	0.29	7.52694e+09	-4.9e-06	55323	-6000	89131.9	2238.99	2.78688e-05	2.15295e+18	43058.9	1.71413e+20	7.09649e+06
YbIG	1600	127.389	16227.8	101911	12.3	12.383	0.00674797	2000000000000	0.29	1.90084e+10	-4.5e-06	128306	-6100	224117	3518.64	1.10835e-05	5.41346e+18	108269	6.89613e+20	2.855e+07
TbIG	200	15.9236	253.56	1592.36	12.46	12.383	-0.00617978	2000000000000	0.29	-1.74078e+10	1.2e-05	313341	-8200	306733	38525.7	8.09825e-06	7.40901e+18	148180	1.17978e+20	4.88428e+06
GdIG	100	7.96178	63.39	398.089	12.48	12.383	-0.00777244	2000000000000	0.29	-2.18942e+10	-3.1e-06	-101808	-4100	-105510	-26504.1	-2.35428e-05	-2.54855e+18	-50971	-2.0291e+19	-840047
SmIG		140	19600	123088	12.53	12.383	-0.0117318	2000000000000	0.29	-3.30474e+10	-8.6e-06	-426312	-17400	-320624	-4580.34	-7.74739e-06	-7.74454e+18	-154891	-1.08424e+21	-4.48874e+07
EuIG		92.1	8482.41	53269.5	12.5	12.338	-0.01296	2000000000000	0.29	-3.6507e+10	1.8e-06	98569	-38000	113839	2472.06	2.18204e-05	2.74972e+18	54994.5	2.5325e+20	1.04845e+07
T=300K						YAG
RIG	4πM (300k) Oe	M (Oe)	M^2	Kshape (erg/cm3)	af	as	ε	Y (dyn/cm2)	ν	σ (dyn/cm2)	λ111	Kindu erg/cm3	K1 (300K) (erg/cm3)	Keff(erg/cm3)	HA (Oe)	V (um3)	Keff/KBT	Delta=KeffV/KBT	FoM=Ms(Keff/KBT)	FoM=MsKeff
YIG	1780	141.72	20084.5	126131	12.376	12.005	-0.0299774	2000000000000	0.29	-8.44433e+10	-2.4e-06	-303996	-6100	-183965	-2596.19	-1.35025e-05	-4.44361e+18	-88872.1	-6.29747e+20	-2.60715e+07
TmIG	1393	110.908	12300.5	77247.2	12.324	12.005	-0.0258845	2000000000000	0.29	-7.2914e+10	-5.2e-06	-568729	-5800	-497282	-8967.49	-4.99516e-06	-1.20116e+19	-240233	-1.33218e+21	-5.51523e+07
DyIG	400	31.8471	1014.24	6369.43	12.44	12.005	-0.0349678	2000000000000	0.29	-9.8501e+10	-5.9e-06	-871734	-5000	-870364	-54658.9	-2.85398e-06	-2.10233e+19	-420466	-6.69532e+20	-2.77186e+07
HoIG	700	55.7325	3106.11	19506.4	12.4	12.005	-0.0318548	2000000000000	0.29	-8.97319e+10	-4e-06	-538392	-5000	-523885	-18800	-4.7415e-06	-1.26542e+19	-253085	-7.05252e+20	-2.91974e+07
ErIG	1000	79.6178	6339	39808.9	12.35	12.005	-0.0279352	2000000000000	0.29	-7.86908e+10	-4.9e-06	-578377	-6000	-544568	-13679.6	-4.56141e-06	-1.31538e+19	-263076	-1.04728e+21	-4.33573e+07
YbIG	1600	127.389	16227.8	101911	12.3	12.005	-0.0239837	2000000000000	0.29	-6.75598e+10	-4.5e-06	-456029	-6100	-360218	-5655.42	-6.89582e-06	-8.70092e+18	-174018	-1.1084e+21	-4.58876e+07
TbIG	200	15.9236	253.56	1592.36	12.46	12.005	-0.0365169	2000000000000	0.29	-1.02864e+11	1.2e-05	1.85156e+06	-8200	1.84495e+06	231726	1.34638e-06	4.4564e+19	891281	7.09618e+20	2.93782e+07
GdIG	100	7.96178	63.39	398.089	12.48	12.005	-0.0380609	2000000000000	0.29	-1.07214e+11	-3.1e-06	-498544	-4100	-502246	-126164	-4.94578e-06	-1.21315e+19	-242631	-9.65888e+19	-3.99877e+06
SmIG		140	19600	123088	12.53	12.005	-0.0418994	2000000000000	0.29	-1.18027e+11	-8.6e-06	-1.52254e+06	-17400	-1.41686e+06	-20240.8	-1.75318e-06	-3.42236e+19	-684471	-4.7913e+21	-1.9836e+08
EuIG		92.1	8482.41	53269.5	12.5	12.005	-0.0396	2000000000000	0.29	-1.11549e+11	1.8e-06	301183	-3800	350653	7614.61	7.08393e-06	8.46987e+18	169397	7.80075e+20	3.22951e+07
T=300K						SGGG
RIG	4πM (300k) Oe	M (Oe)	M^2	Kshape (erg/cm3)	af	as	ε	Y (dyn/cm2)	ν	σ (dyn/cm2)	λ111	Kindu erg/cm3	K1 (300K) (erg/cm3)	Keff(erg/cm3)	HA (Oe)	V (um3)	Keff/KBT	Delta=KeffV/KBT	FoM=Ms(Keff/KBT)	FoM=MsKeff
YIG	1780	141.72	20084.5	126131	12.376	12.48	0.00840336	2000000000000	0.29	2.36714e+10	-2.4e-06	85217.2	-6100	205248	2896.53	1.21024e-05	4.95768e+18	99153.5	7.026e+20	2.90877e+07
TmIG	1393	110.908	12300.5	77247.2	12.324	12.48	0.0126582	2000000000000	0.29	3.5657e+10	-5.2e-06	278124	-5800	349572	6303.83	7.10584e-06	8.44376e+18	168875	9.36477e+20	3.87702e+07
DyIG	400	31.8471	1014.24	6369.43	12.44	12.48	0.00321543	2000000000000	0.29	9.05756e+09	-5.9e-06	80159.4	-5000	81528.8	5120.01	3.04677e-05	1.9693e+18	39385.9	6.27164e+19	2.59646e+06
HoIG	700	55.7325	3106.11	19506.4	12.4	12.48	0.00645161	2000000000000	0.29	1.81736e+10	-4e-06	109041	-5000	123548	4433.6	2.01056e-05	2.98424e+18	59684.9	1.66319e+20	6.88562e+06
ErIG	1000	79.6178	6339	39808.9	12.35	12.48	0.0105263	2000000000000	0.29	2.96516e+10	-4.9e-06	217939	-6000	251748	6323.91	9.867e-06	6.08087e+18	121617	4.84146e+20	2.00436e+07
YbIG	1600	127.389	16227.8	101911	12.3	12.48	0.0146341	2000000000000	0.29	4.12229e+10	-4.5e-06	278255	-6100	374066	5872.83	6.64054e-06	9.0354e+18	180708	1.15101e+21	4.76517e+07
TbIG	200	15.9236	253.56	1592.36	12.46	12.48	0.00160514	2000000000000	0.29	4.52151e+09	1.2e-05	-81387.2	-8200	-87994.8	-11052.2	-2.82289e-05	-2.12548e+18	-42509.6	-3.38452e+19	-1.40119e+06
GdIG	100	7.96178	63.39	398.089	12.48	12.48	0	2000000000000	0.29	0	-3.1e-06	0	-4100	-3701.91	-929.92	-0.000671005	-8.94181e+16	-1788.36	-7.11928e+17	-29473.8
SmIG		140	19600	123088	12.53	12.48	-0.00399042	2000000000000	0.29	-1.12406e+10	-8.6e-06	-145004	-17400	-39316.1	-561.659	-6.31802e-05	-9.49664e+17	-18993.3	-1.32953e+20	-5.50425e+06
EuIG		92.1	8482.41	53269.5	12.5	12.48	-0.0016	2000000000000	0.29	-4.50704e+09	1.8e-06	12169	-3800	61638.5	1338.51	4.02995e-05	1.48885e+18	29777.1	1.37123e+20	5.67691e+06
T=300K						TGG
RIG	4πM (300k) Oe	M (Oe)	M^2	Kshape (erg/cm3)	af	as	ε	Y (dyn/cm2)	ν	σ (dyn/cm2)	λ111	Kindu erg/cm3	K1 (300K) (erg/cm3)	Keff(erg/cm3)	HA (Oe)	V (um3)	Keff/KBT	Delta=KeffV/KBT	FoM=Ms(Keff/KBT)	FoM=MsKeff
YIG	1780	141.72	20084.5	126131	12.376	12.355	-0.00169683	2000000000000	0.29	-4.77981e+09	-2.4e-06	-17207.3	-6100	102823	1451.08	2.4158e-05	2.48365e+18	49673.1	3.51983e+20	1.45721e+07
TmIG	1393	110.908	12300.5	77247.2	12.324	12.355	0.00251542	2000000000000	0.29	7.08568e+09	-5.2e-06	55268.3	-5800	126715	2285.06	1.9603e-05	3.06076e+18	61215.2	3.39462e+20	1.40537e+07
DyIG	400	31.8471	1014.24	6369.43	12.44	12.355	-0.0068328	2000000000000	0.29	-1.92473e+10	-5.9e-06	-170339	-5000	-168969	-10611.3	-1.47009e-05	-4.08138e+18	-81627.7	-1.2998e+20	-5.38119e+06
HoIG	700	55.7325	3106.11	19506.4	12.4	12.355	-0.00362903	2000000000000	0.29	-1.02226e+10	-4e-06	-61335.8	-5000	-46829.4	-1680.51	-5.30436e-05	-1.13114e+18	-22622.9	-6.30415e+19	-2.60992e+06
ErIG	1000	79.6178	6339	39808.9	12.35	12.355	0.000404858	2000000000000	0.29	1.14045e+09	-4.9e-06	8382.28	-6000	42191.2	1059.84	5.88748e-05	1.01911e+18	20382.2	8.11394e+19	3.35917e+06
YbIG	1600	127.389	16227.8	101911	12.3	12.355	0.00447154	2000000000000	0.29	1.25959e+10	-4.5e-06	85022.3	-6100	180833	2839.08	1.37364e-05	4.36795e+18	87359	5.56427e+20	2.30361e+07
TbIG	200	15.9236	253.56	1592.36	12.46	12.355	-0.00842697	2000000000000	0.29	-2.37379e+10	1.2e-05	427283	-8200	420675	52836.8	5.90479e-06	1.01612e+19	203225	1.61803e+20	6.69865e+06
GdIG	100	7.96178	63.39	398.089	12.48	12.355	-0.010016	2000000000000	0.29	-2.82142e+10	-3.1e-06	-131196	-4100	-134898	-33886.3	-1.84139e-05	-3.2584e+18	-65168	-2.59427e+19	-1.07403e+06
SmIG		140	19600	123088	12.53	12.355	-0.0139665	2000000000000	0.29	-3.93422e+10	-8.6e-06	-507514	-17400	-401826	-5740.38	-6.18177e-06	-9.70595e+18	-194119	-1.35883e+21	-5.62557e+07
EuIG		92.1	8482.41	53269.5	12.5	12.335	-0.0132	2000000000000	0.29	-3.71831e+10	1.8e-06	100394	-3800	149864	3254.37	1.6575e-05	3.6199e+18	72398	3.33393e+20	1.38025e+07
T=300K						NGG
RIG	4πM (300k) Oe	M (Oe)	M^2	Kshape (erg/cm3)	af	as	ε	Y (dyn/cm2)	ν	σ (dyn/cm2)	λ111	Kindu erg/cm3	K1 (300K) (erg/cm3)	Keff(erg/cm3)	HA (Oe)	V (um3)	Keff/KBT	Delta=KeffV/KBT	FoM=Ms(Keff/KBT)	FoM=MsKeff
YIG	1780	141.72	20084.5	126131	12.376	12.509	0.0107466	2000000000000	0.29	3.02721e+10	-2.4e-06	108980	-6100	229010	3231.87	1.08467e-05	5.53165e+18	110633	7.83944e+20	3.24553e+07
TmIG	1393	110.908	12300.5	77247.2	12.324	12.509	0.0150114	2000000000000	0.29	4.22855e+10	-5.2e-06	329827	-5800	401274	7236.19	6.19028e-06	9.69261e+18	193852	1.07499e+21	4.45044e+07
DyIG	400	31.8471	1014.24	6369.43	12.44	12.509	0.00554662	2000000000000	0.29	1.56243e+10	-5.9e-06	138275	-5000	139644	8769.67	1.7788e-05	3.37305e+18	67461.1	1.07422e+20	4.44727e+06
HoIG	700	55.7325	3106.11	19506.4	12.4	12.509	0.00879032	2000000000000	0.29	2.47615e+10	-4e-06	148569	-5000	163075	5852.07	1.52322e-05	3.93901e+18	78780.3	2.19531e+20	9.08859e+06
ErIG	1000	79.6178	6339	39808.9	12.35	12.509	0.0128745	2000000000000	0.29	3.62662e+10	-4.9e-06	266556	-6000	300365	7545.18	8.26993e-06	7.2552e+18	145104	5.77643e+20	2.39144e+07
YbIG	1600	127.389	16227.8	101911	12.3	12.509	0.0169919	2000000000000	0.29	4.78644e+10	-4.5e-06	323085	-6100	418896	6576.66	5.92988e-06	1.01183e+19	202365	1.28895e+21	5.33625e+07
TbIG	200	15.9236	253.56	1592.36	12.46	12.509	0.00393258	2000000000000	0.29	1.10777e+10	1.2e-05	-199399	-8200	-206006	-25874.4	-1.20579e-05	-4.976e+18	-99519.9	-7.92356e+19	-3.28035e+06
GdIG	100	7.96178	63.39	398.089	12.48	12.509	0.00232372	2000000000000	0.29	6.54568e+09	-3.1e-06	30437.4	-4100	26735.5	6715.96	9.29101e-05	6.45786e+17	12915.7	5.1416e+18	212862
SmIG		140	19600	123088	12.53	12.509	-0.00167598	2000000000000	0.29	-4.72106e+09	-8.6e-06	-60901.7	-17400	44786.3	639.804	5.54634e-05	1.08179e+18	21635.9	1.51451e+20	6.27008e+06
EuIG		92.1	8482.41	53269.5	12.5	12.509	0.00072	2000000000000	0.29	2.02817e+09	1.8e-06	-5476.06	-3800	43993.5	955.342	5.64629e-05	1.06264e+18	21252.9	9.78695e+19	4.0518e+06
T=78K		missing		Reliable data not available		GGG (111)
RIG	4πM (300k) Oe	M (Oe)	M^2	Kshape (erg/cm3)	af	as	ε	Y (dyn/cm2)	ν	σ (dyn/cm2)	λ111	Kindu erg/cm3	K1 (300K) (erg/cm3)	Keff(erg/cm3)	HA
YIG	2300	183.121	33533.3	210589	12.376	12.383	0.000565611	2000000000000	0.29	1.59327e+09	-3.6e-06	8603.66	-22400	196793	2149.32
TmIG	1393	110.908	12300.5	77247.2	12.324	12.383	0.00478741	2000000000000	0.29	1.34857e+10	-3.12e-05	631129	-5800	702576	12669.6
DyIG	2900	230.892	53311	334793	12.44	12.383	-0.00458199	2000000000000	0.29	-1.2907e+10	-0.000145	-2.80728e+06	-980000	-3.45248e+06	-29905.7
HoIG	1200	95.5414	9128.16	57324.8	12.4	12.383	-0.00137097	2000000000000	0.29	-3.86188e+09	-5.63e-05	-326136	-800000	-1.06881e+06	-22373.8
ErIG	200	15.9236	253.56	1592.36	12.35	12.383	0.00267206	2000000000000	0.29	7.52694e+09	-1.94e-05	219034	-22000	198626	24947.5
YbIG	1600	127.389	16227.8	101911	12.3	12.383	0.00674797	2000000000000	0.29	1.90084e+10	-1.44e-05	410581	-38000	474491	7449.51
TbIG	3300	262.739	69031.7	433519	12.46	12.383	-0.00617978	2000000000000	0.29	-1.74078e+10	0.00056	1.46226e+07	-1000000	1.40561e+07	106997
GdIG	3500	278.662	77652.7	487659	12.48	12.383	-0.00777244	2000000000000	0.29	-2.18942e+10	-5.1e-06	-167491	-30000	290169	2082.58

## Sheet: Formulas
	Kindu= -3/2λ111σ
	Kshape= 2πM^2
	Kcryst=K1
	Keff = Kshape + Kindu + Kcryst
	HA=2Keff/M
	1J.m^3=10erg/.m^3
