# Supplementary material for: Modelling data for Predicting New Iron Garnet Thin Films with Perpendicular Magnetic Anisotropy
Source: Data Brief. 2019 Dec 6;28:104937. doi: 10.1016/j.dib.2019.104937 (PMC6921129; doi:10.1016/j.dib.2019.104937)
Supplement: Multimedia component 2 [file mmc2.zip]

Archive with 1 entries (1 files):
- dib_104937_3-anisotropyField_Ms_strain_variability_mmc2.m
