# Supplementary material for: Modelling data for Predicting New Iron Garnet Thin Films with Perpendicular Magnetic Anisotropy
Source: Data Brief. 2019 Dec 6;28:104937. doi: 10.1016/j.dib.2019.104937 (PMC6921129; doi:10.1016/j.dib.2019.104937)
Supplement: Multimedia component 2 [file mmc2.zip › dib_104937_3-anisotropyField_Ms_strain_variability_mmc2.m]

function anisotropyField_Ms_strain_variability(T,n)

%%
% T = whole anisotropy table with all parameters.

% K_shape = 2*pi*Ms^2;
% magnetocrystalline = constant;
% magnetoelastic = -1.5 * lambda111 * stress;
% K_effective = K_shape + K_xline + K_me

%--------------------------------------------------
%%
    sampling = 50;
    
%--------------------------------------------------
% magnetocrystalline anisotropy 
    
    K_xline = T(n,13);
%%
%--------------------------------------------------
% Calculate variations in shape anisotropy
% K_shape = 2*pi*Ms^2;

    Ms = T(n,2);
	Ms_variations = Ms*(1+linspace(-0.4,0.4,sampling));
    K_shape_variations = 2*pi*(Ms_variations).^2; % This is already equal to T(:,4)
%   K_shape_variations = K_shape(1)*(1+linspace(-0.4,0.4,sampling));
%%    
%--------------------------------------------------

% Calculate variations in strain (& thus in magnetoelastic anisotropy)

% strain = (a_substrate-a_film)/(a_film); 
% stress = Y/(1-0.29)*strain; 
% magnetoelastic = -1.5 * lambda111 * stress;

    strain = -4e-4;%(T(n,6)-T(n,5))/T(n,5);
    strain_variations = strain.*(1+linspace(-0.7,0.4,sampling));
    stress = T(n,8)./(1-T(n,9)).*strain_variations;
    K_me = -1.5 .* T(n,11) .* stress 

%%
%--------------------------------------------------

    K_effective = zeros(length(strain_variations),length(K_shape_variations));
    
    
    for i = 1:length(strain_variations)
        for j = 1:length(K_shape_variations)
            K_effective(i,j) = K_shape_variations(j) + K_xline + K_me(i);
            anisotropyField(i,j) = 2*K_effective(i,j) / Ms_variations(j);
        end
    end
    
    Ms_variations(max(length(K_shape_variations)))
    anisotropyField(max(length(strain_variations),max(length(K_shape_variations))))
    
%    strain_range = 1+linspace(-0.7,0.4,length(strain_variations));
%    Ms_variations = 1+linspace(-0.4,0.4,length(K_shape_variations));
    X = figure('visible','off');
    surf(strain_variations*100,Ms_variations,anisotropyField,'LineStyle','None')
    set(gca,'FontSize',14)
    view(2)
    axis tight

    c = colorbar;
    c.FontSize = 14;
    
    c.Label.String = 'Anisotropy Field (Oe)';
    c.Label.FontSize = 14;
    
    xlabel('Strain (%)', 'FontSize',14)
    ylabel('Saturation Magnetic Moment (kA�m^-^1)', 'FontSize',14)
    
    film_label = {'YIG','TmIG','DyIG','HoIG','ErIG','YbIG','TbIG','GdIG','SmIG','EuIG'};
    substrate_label = {'GGG','YAG','SGGG','TGG','NGG'};
    
    if (n < 11)
    	film_index = n;
        substrate_index = 1;

    else if (n < 21)
        film_index = n-10;
        substrate_index = 2;

        else if (n < 31)
        	film_index = n-20;
            substrate_index = 3;
        
            else if (n < 41)
                    
                    film_index = n-30;
                    substrate_index = 4;
                else
                	film_index = n-40;
                    substrate_index = 5;
                end
            end
        end
    end
  
    txt1 = strcat({' '}, film_label(film_index), {' on '},substrate_label(substrate_index));
    title_text = strcat('Anisotropy Field Variability for',txt1)
    title(title_text, 'FontSize',14)
    
    filename = strcat('AnisotropyFieldVariability_', num2str(n));
    
%    directory = strcat('C:\Users\monbasli\Google Drive\Research\Publications\Manuscripts\2018\Predicting new PMA thin film iron garnets\2.3\additions\Sensitivity analysis', filename);
    
    saveas(X,filename,'fig')
    saveas(X,filename,'tiff')
    print('-dtiff','-r600',filename)
    
end
